# Supplementary material for: Interictal epileptiform discharges show distinct spatiotemporal and morphological patterns across wake and sleep
Source: Brain Commun. 2022 Jul 18;4(5):fcac183. doi: 10.1093/braincomms/fcac183 (PMC9724782; doi:10.1093/braincomms/fcac183)
Supplement: fcac183_Supplementary_Data [file fcac183_Supplementary_Data.zip]

Archive with 5 entries (5 files):
- Supplementary Fig. 3. The distribution of the rate of IEDs in  patient groups during wake and sleep .tiff
- Supplementary Fig. 4.morphological caracteristics during wake and sleep-N2 and N3 separated.tiff
- Supplementary Figures and legends-18082022.pdf
- Supplementary Statistical Analysis.pdf
- Supplementary Tables and legends.pdf
